# Supplementary material for: SARS-CoV-2 Spike Protein Induces Time-Dependent and Brain-Region-Specific Alterations in Ferroptosis Markers: A Preliminary Study in K18-hACE2 Mice
Source: Int J Mol Sci. 2026 Feb 4;27(3):1526. doi: 10.3390/ijms27031526 (PMC12897609; doi:10.3390/ijms27031526)
Supplement: Supplementary file 1 [file ijms-27-01526-s001.zip]

Archive with 1 entries (1 files):
- ijms-4093240-supplementary.pdf
